# Supplementary material for: Dynamic density shaping of photokinetic E. coli
Source: eLife. 2018 Aug 14;7:e36608. doi: 10.7554/eLife.36608 (PMC6092124; doi:10.7554/eLife.36608)
Supplement: Figure 2—source data 1. [file elife-36608-fig2-data1.csv]

1.567838871426911751e-02	2.720850798814750338e+00	2.857272912427789024e-01	2.122646398865598361e+00	3.214183644471174661e-01
6.488184265798603578e-02	3.690315647885382688e+00	3.009378946563496249e-01	2.464818308012954429e+00	1.742187369233342276e-01
7.722440398624043356e-02	4.089033374784803776e+00	3.688988138459510790e-01	2.600217535883234898e+00	1.831648779232920021e-01
1.265946492992580941e-01	4.774353476660970763e+00	3.349373501411682108e-01	2.941333855708475387e+00	1.602062143286106521e-01
1.971473985134691298e-01	5.278776565942204790e+00	4.425434550152584356e-01	3.325321660476320940e+00	2.240743211718874417e-01
2.912177307990838071e-01	5.759008114690401747e+00	5.899914693395688081e-01	3.646543479472638349e+00	2.292388510950134906e-01
4.935356617608757102e-01	6.438218950774415639e+00	5.622730039082990405e-01	4.149291456002203837e+00	1.883240389707685203e-01
7.113651900676360995e-01	6.824160942424843057e+00	5.424840099156840179e-01	4.387872451920651784e+00	3.415980680869385999e-01
1.007253079207140356e+00	7.177066626483532552e+00	7.606698248902771242e-01	4.622107565288058773e+00	3.421969236423191285e-01
1.235757255149147804e+00	7.665188073818583803e+00	5.392770224432321680e-01	4.769587499375416151e+00	3.470070847952551607e-01
1.437741603372338028e+00	7.605177337312613695e+00	4.362641963166500325e-01	4.910403070857474184e+00	3.352326734960134891e-01
1.581348972340271386e+00	7.959006203500432974e+00	6.065345199499048157e-01	5.095050567125640306e+00	3.893682350978052709e-01
