# Supplementary material for: Dynamic density shaping of photokinetic E. coli
Source: eLife. 2018 Aug 14;7:e36608. doi: 10.7554/eLife.36608 (PMC6092124; doi:10.7554/eLife.36608)
Supplement: Figure 3—source data 1. [file elife-36608-fig3-data1.csv]

0.13349	0.89076
0.14743	0.94309
0.16138	0.98092
0.17532	1.02150
0.18927	1.06518
0.20321	1.09291
0.21716	1.12111
0.23110	1.15155
0.24505	1.17755
0.25900	1.18225
0.27294	1.17996
0.28689	1.18300
0.30083	1.19131
0.31478	1.20519
0.32872	1.23176
0.34267	1.24914
