# Supplementary material for: Dynamic density shaping of photokinetic E. coli
Source: eLife. 2018 Aug 14;7:e36608. doi: 10.7554/eLife.36608 (PMC6092124; doi:10.7554/eLife.36608)
Supplement: Figure 4—source data 1. [file elife-36608-fig4-data1.csv]

5.000000000000000000e-01	5.798489784421599680e+00
1.500000000000000000e+00	5.582119196808347894e+00
2.500000000000000000e+00	5.425684731755197276e+00
3.500000000000000000e+00	5.490461440528406456e+00
4.500000000000000000e+00	5.341798688137632922e+00
5.500000000000000000e+00	5.164719797417898661e+00
6.500000000000000000e+00	5.245534658439495956e+00
7.500000000000000000e+00	5.113008186744366412e+00
8.500000000000000000e+00	5.203309587651375523e+00
9.500000000000000000e+00	5.179140708890649591e+00
1.050000000000000000e+01	5.104966273690969558e+00
1.150000000000000000e+01	5.158619120610858033e+00
1.250000000000000000e+01	5.098655278344210728e+00
1.350000000000000000e+01	4.915074941005997289e+00
1.450000000000000000e+01	4.989491125710969754e+00
1.550000000000000000e+01	4.904111324026985130e+00
1.650000000000000000e+01	4.904580261745962844e+00
1.750000000000000000e+01	4.842270784142314710e+00
1.850000000000000000e+01	4.911599171351682003e+00
1.950000000000000000e+01	4.846676160967305691e+00
2.050000000000000000e+01	4.838400865553921903e+00
2.150000000000000000e+01	4.686680103825835886e+00
2.250000000000000000e+01	4.747390985410831377e+00
2.350000000000000000e+01	4.823190285292241697e+00
2.450000000000000000e+01	4.592384454728801302e+00
2.550000000000000000e+01	4.627907039669764799e+00
2.650000000000000000e+01	4.627486370552844619e+00
2.750000000000000000e+01	4.630547305751065323e+00
2.850000000000000000e+01	4.721109544526086665e+00
2.950000000000000000e+01	4.567533395987055655e+00
3.050000000000000000e+01	4.623275863849386269e+00
3.150000000000000000e+01	4.493478026187545993e+00
3.250000000000000000e+01	4.568332058935482110e+00
3.350000000000000000e+01	4.531243001570317119e+00
3.450000000000000000e+01	4.427021555364575534e+00
3.550000000000000000e+01	4.465356073287011895e+00
3.650000000000000000e+01	4.456418533859590525e+00
3.750000000000000000e+01	4.505001334700835969e+00
3.850000000000000000e+01	4.405347723809910576e+00
3.950000000000000000e+01	4.405407414880954775e+00
4.050000000000000000e+01	4.400320946104528730e+00
4.150000000000000000e+01	4.417248259795201193e+00
4.250000000000000000e+01	4.492785475919873761e+00
4.350000000000000000e+01	4.338509946498362524e+00
4.450000000000000000e+01	4.341428228854255167e+00
4.550000000000000000e+01	4.329324288520894015e+00
4.650000000000000000e+01	4.301206903905551826e+00
4.750000000000000000e+01	4.406054711479498565e+00
4.850000000000000000e+01	4.313871511483569066e+00
4.950000000000000000e+01	4.258342523928661194e+00
5.050000000000000000e+01	4.256707048912659275e+00
5.150000000000000000e+01	4.247472049890490098e+00
5.250000000000000000e+01	4.313102057449583526e+00
5.350000000000000000e+01	4.226290144048505226e+00
5.450000000000000000e+01	4.185401661652662142e+00
5.550000000000000000e+01	4.222130868846420526e+00
5.650000000000000000e+01	4.164201282028614060e+00
5.750000000000000000e+01	4.085772565334252704e+00
5.850000000000000000e+01	4.089174909929340629e+00
5.950000000000000000e+01	4.179046938109195253e+00
6.050000000000000000e+01	4.133431526333993133e+00
6.150000000000000000e+01	4.239553293892868169e+00
6.250000000000000000e+01	4.143058146526300334e+00
6.350000000000000000e+01	4.112219671993216252e+00
6.450000000000000000e+01	4.032388096453303206e+00
6.550000000000000000e+01	4.094743056454319685e+00
6.650000000000000000e+01	4.159280500586021390e+00
6.750000000000000000e+01	4.076703531413215842e+00
6.850000000000000000e+01	4.171970405334491261e+00
6.950000000000000000e+01	4.032668068520422366e+00
7.050000000000000000e+01	4.072262476185755986e+00
7.150000000000000000e+01	4.054433456405320158e+00
7.250000000000000000e+01	4.146687796332571452e+00
7.350000000000000000e+01	4.104295353979296124e+00
7.450000000000000000e+01	4.088308580834961958e+00
7.550000000000000000e+01	4.003888294192620378e+00
7.650000000000000000e+01	4.080147615434611907e+00
7.750000000000000000e+01	3.994049130708276607e+00
7.850000000000000000e+01	4.048831952789043953e+00
7.950000000000000000e+01	3.849672068377685719e+00
8.050000000000000000e+01	4.030912775829904149e+00
8.150000000000000000e+01	4.008878199703360679e+00
8.250000000000000000e+01	4.029053735964453153e+00
8.350000000000000000e+01	4.016535583051734193e+00
8.450000000000000000e+01	4.010551274943225053e+00
8.550000000000000000e+01	3.973543456873471769e+00
8.650000000000000000e+01	4.021333657317370580e+00
8.750000000000000000e+01	4.002750731226001335e+00
8.850000000000000000e+01	3.977415661760630883e+00
8.950000000000000000e+01	3.942939619802359630e+00
9.050000000000000000e+01	3.954026090114155068e+00
9.150000000000000000e+01	3.924168604053818399e+00
9.250000000000000000e+01	3.825493399772199155e+00
9.350000000000000000e+01	3.914442901597283253e+00
9.450000000000000000e+01	3.916030083537748396e+00
9.550000000000000000e+01	3.967006221717497283e+00
9.650000000000000000e+01	3.825434414027427010e+00
9.750000000000000000e+01	3.925363808086615336e+00
9.850000000000000000e+01	3.959796744581467465e+00
1.000714285714293510e+02	4.571854231394524959e+00
1.015000000000000000e+02	5.239669354101067711e+00
1.025000000000000000e+02	5.270266363768087103e+00
1.035000000000000000e+02	5.414415183241658269e+00
1.045000000000000000e+02	5.377814832209935503e+00
1.055000000000000000e+02	5.444491939676311176e+00
1.065000000000000000e+02	5.659588390167925809e+00
1.075000000000000000e+02	5.714619982105318741e+00
1.085000000000000000e+02	5.576959150874188254e+00
1.095000000000000000e+02	5.726615498807802851e+00
1.105000000000000000e+02	5.765670212094903491e+00
1.115000000000000000e+02	5.930246394450307434e+00
1.125000000000000000e+02	5.831909472695372187e+00
1.135000000000000000e+02	5.861215392056237761e+00
1.145000000000000000e+02	5.915416686518483402e+00
1.155000000000000000e+02	6.020555436478048250e+00
1.165000000000000000e+02	5.994111994941704324e+00
1.175000000000000000e+02	5.872536566313328876e+00
1.185000000000000000e+02	6.163688827457121988e+00
1.195000000000000000e+02	6.053981822651394396e+00
1.205000000000000000e+02	5.917461022605948529e+00
1.215000000000000000e+02	6.027881246336846743e+00
1.225000000000000000e+02	6.050062625585269416e+00
1.235000000000000000e+02	6.090116008301265538e+00
1.245000000000000000e+02	6.253789021768852763e+00
1.255000000000000000e+02	6.006267182043757202e+00
1.265000000000000000e+02	6.240697813973156372e+00
1.275000000000000000e+02	6.306924953292877944e+00
1.285000000000000000e+02	6.314953089626555993e+00
1.295000000000000000e+02	6.279682881957910467e+00
1.305000000000000000e+02	6.304477988864050531e+00
1.315000000000000000e+02	6.260244737686207372e+00
1.325000000000000000e+02	6.350405886977000591e+00
1.335000000000000000e+02	6.501315600598672972e+00
1.345000000000000000e+02	6.343605361426284617e+00
1.355000000000000000e+02	6.363468318592026662e+00
1.365000000000000000e+02	6.474278724637201776e+00
1.375000000000000000e+02	6.410349449905083929e+00
1.385000000000000000e+02	6.491406192653357721e+00
1.395000000000000000e+02	6.388745769630304494e+00
1.405000000000000000e+02	6.449472535090421843e+00
1.415000000000000000e+02	6.418833303794599487e+00
1.425000000000000000e+02	6.536444983349269933e+00
1.435000000000000000e+02	6.586944358327400550e+00
1.445000000000000000e+02	6.651237846862386505e+00
1.455000000000000000e+02	6.595837813191110399e+00
1.465000000000000000e+02	6.532709323837593729e+00
1.475000000000000000e+02	6.627825766596401991e+00
1.485000000000000000e+02	6.539178543499247098e+00
1.495000000000000000e+02	6.702601845482035969e+00
1.505000000000000000e+02	6.605641909705923354e+00
1.515000000000000000e+02	6.594060878859863806e+00
1.525000000000000000e+02	6.545538913380141821e+00
1.535000000000000000e+02	6.567255948902129603e+00
1.545000000000000000e+02	6.503335483568548625e+00
1.555000000000000000e+02	6.643410612326420051e+00
1.565000000000000000e+02	6.634263291344041136e+00
1.575000000000000000e+02	6.835322330449230321e+00
1.585000000000000000e+02	6.664371182323520770e+00
1.595000000000000000e+02	6.680374275883082191e+00
1.605000000000000000e+02	6.563625100974718407e+00
1.615000000000000000e+02	6.711339041396286120e+00
1.625000000000000000e+02	6.651056234852489979e+00
1.635000000000000000e+02	6.784655314758992972e+00
1.645000000000000000e+02	6.796418677681799636e+00
1.655000000000000000e+02	6.790493295675332774e+00
1.665000000000000000e+02	6.783318534594513949e+00
1.675000000000000000e+02	6.807707142417484647e+00
1.685000000000000000e+02	6.894983561784329140e+00
1.695000000000000000e+02	6.899414288341404244e+00
1.705000000000000000e+02	6.808904695326418732e+00
1.715000000000000000e+02	6.859910522583845705e+00
1.725000000000000000e+02	6.767190130707035678e+00
1.735000000000000000e+02	6.813632174392523666e+00
1.745000000000000000e+02	6.933894159971487170e+00
1.755000000000000000e+02	6.779135530447319979e+00
1.765000000000000000e+02	6.733504939587419358e+00
1.775000000000000000e+02	6.915494882562938983e+00
1.785000000000000000e+02	6.873367234086458666e+00
1.795000000000000000e+02	6.890826201105028304e+00
1.805000000000000000e+02	6.830957362220033247e+00
1.814999999999981810e+02	6.879684597530513201e+00
1.825000000000000000e+02	6.906832343468067847e+00
1.835000000000000000e+02	6.893736716883609006e+00
1.845000000000000000e+02	6.914854192028656144e+00
1.855000000000000000e+02	6.772716030351830341e+00
1.865000000000000000e+02	7.006315358165466023e+00
1.875000000000000000e+02	6.950155813531637250e+00
1.885000000000000000e+02	6.815402707557495887e+00
1.895000000000000000e+02	6.916723766692257414e+00
1.905000000000000000e+02	6.795698240854108008e+00
1.915000000000000000e+02	6.964940643472345982e+00
1.925000000000000000e+02	6.999112285004230216e+00
1.935000000000000000e+02	6.935160005542002182e+00
1.945000000000000000e+02	6.895643695772150750e+00
1.955000000000000000e+02	6.995371273336331797e+00
1.965000000000000000e+02	6.949348866174659634e+00
1.975000000000000000e+02	7.086102923208272841e+00
1.985000000000000000e+02	6.966321615555898461e+00
1.995000000000000000e+02	6.880498023478821779e+00
