# Supplementary material for: Dynamic density shaping of photokinetic E. coli
Source: eLife. 2018 Aug 14;7:e36608. doi: 10.7554/eLife.36608 (PMC6092124; doi:10.7554/eLife.36608)
Supplement: Figure 5—source data 1. [file elife-36608-fig5-data1.csv]

0.000000000000000000e+00	9.769052084298421335e+01
3.333333333333333148e-01	9.078117404472664020e+01
6.666666666666666297e-01	8.038766912584799229e+01
1.000000000000000000e+00	7.210304308584370858e+01
1.333333333333333259e+00	6.657598457766154354e+01
1.666666666666666741e+00	6.207544828671218085e+01
2.000000000000000000e+00	5.834226204519664094e+01
2.333333333333333481e+00	5.635367110776996924e+01
2.666666666666666519e+00	5.456751381414350988e+01
3.000000000000000000e+00	5.284329316980470992e+01
3.333333333333333481e+00	5.141540749501896101e+01
3.666666666666666519e+00	5.054611845635366052e+01
4.000000000000000000e+00	4.990461357141111165e+01
4.333333333333333037e+00	4.909234011721999025e+01
4.666666666666666963e+00	4.953757447697178407e+01
5.000000000000000000e+00	4.907806162172075659e+01
5.333333333333333037e+00	4.880481255066533208e+01
5.666666666666666963e+00	4.834274480559941622e+01
6.000000000000000000e+00	4.733393814473062378e+01
6.333333333333333037e+00	4.618520723468947864e+01
6.666666666666666963e+00	4.520798342181580409e+01
7.000000000000000000e+00	4.433427311863047038e+01
7.333333333333333037e+00	4.354757370894007096e+01
7.666666666666666963e+00	4.350416173158208721e+01
8.000000000000000000e+00	4.299523900505625562e+01
8.333333333333333925e+00	4.223042521567756324e+01
8.666666666666666075e+00	4.224888502774512489e+01
9.000000000000000000e+00	4.183437250458002410e+01
9.333333333333333925e+00	4.158129450379465908e+01
9.666666666666666075e+00	4.163835362942229779e+01
1.000000000000000000e+01	4.159368504887166296e+01
1.033333333333333393e+01	4.170225681605131030e+01
1.066666666666666607e+01	4.142760843092143830e+01
1.100000000000000000e+01	4.145731078401256298e+01
1.133333333333333393e+01	4.179986587799683662e+01
1.166666666666666607e+01	4.179794212348936355e+01
1.200000000000000000e+01	4.159847388435036919e+01
