# Supplementary material for: Dynamic density shaping of photokinetic E. coli
Source: eLife. 2018 Aug 14;7:e36608. doi: 10.7554/eLife.36608 (PMC6092124; doi:10.7554/eLife.36608)
Supplement: Figure 6—source data 1. [file elife-36608-fig6-data1.csv]

9.166666666666666019e-02	2.242169536176412056e-02	9.969554895618520929e-01
2.833333333333332704e-01	1.686579468192972719e-01	8.466158088939063076e-01
4.666666666666668406e-01	2.867795373986692375e-01	7.565170529480318429e-01
6.499999999999999112e-01	3.685919147653666794e-01	6.699361182033096718e-01
8.333333333333334814e-01	4.228540419536769290e-01	5.998549233907594092e-01
1.016666666666666607e+00	5.167470530638504922e-01	5.519157980111872863e-01
1.199999999999999512e+00	5.964930852569315656e-01	5.071578468158242092e-01
1.383333333333333526e+00	6.021572646162299813e-01	4.503558663419595653e-01
1.566666666666665542e+00	6.378245101982379373e-01	4.039294239776378137e-01
1.750000000000000000e+00	7.065117463415607757e-01	3.919756230678417830e-01
1.933333333333334458e+00	7.101940374981972059e-01	3.490342771274552169e-01
2.116666666666665364e+00	7.369171881654216216e-01	3.196036506384899445e-01
2.308333333333334902e+00	7.679123103913855219e-01	3.020555623407163437e-01
2.500000000000000000e+00	7.682474731303400306e-01	2.592513686931021133e-01
2.683333333333331794e+00	8.030187911750907848e-01	2.370343646154622896e-01
2.866666666666668917e+00	8.197753406384583608e-01	2.152886428191478629e-01
3.050000000000001155e+00	8.671025028730802164e-01	2.063199236409895554e-01
3.233333333333332948e+00	8.666763779171697824e-01	1.626481932087421867e-01
3.416666666666664742e+00	9.321638708226230863e-01	1.657111184896760958e-01
3.600000000000001865e+00	8.837414674179461249e-01	1.221476573782925845e-01
3.783333333333334103e+00	9.046783936321667330e-01	1.000093268405610469e-01
3.966666666666665897e+00	9.491202908482861966e-01	9.559439544609839301e-02
4.149999999999997691e+00	9.659890397659428585e-01	8.332157364344761064e-02
4.341666666666658791e+00	9.861845886874199829e-01	7.264095674556796112e-02
